# Supplementary material for: Community Disassembly in a Fragmented Tropical Landscape Driven by Both Deterministic and Stochastic Processes
Source: Ecol Evol. 2026 Jan 9;16(1):e72687. doi: 10.1002/ece3.72687 (PMC12789661; doi:10.1002/ece3.72687)
Supplement: Supplementary file 1 — Data S1: Supporting Information. [file ECE3-16-e72687-s003.csv]

Species	CF1	CF2	CF3	CF4	CF5	CF6	L1	L2	L4	L7	L21	L23	L24	M5	M6	M8	M10	M12	M14	M15	M20	S3	S9	S11	S13	S16	S17	S18	S19	S22	S25	S26
Hibi	43	20	9	89	297	83	5	0	23	18	1	1	1	0	3	3	1	0	4	1	1	5	0	0	0	1	3	2	1	1	0	0
Hice	89	121	47	271	666	197	24	5	40	17	3	12	2	0	9	0	5	3	2	6	4	8	0	0	5	4	4	0	0	1	0	5
Hidi	26	9	7	9	8	8	1	3	3	22	1	0	11	0	5	7	20	1	0	28	2	0	6	0	1	0	2	2	0	1	0	0
Hiku	23	241	5	17	148	52	0	0	1	169	0	21	5	0	12	0	0	0	17	5	37	1	0	0	0	0	1	1	2	0	0	2
Hila	5	7	0	0	0	5	1	26	0	37	0	17	0	0	12	0	0	0	5	13	5	2	0	0	0	0	4	1	0	0	1	12
Hiri	31	28	17	11	3	0	10	17	0	0	7	0	0	0	0	0	2	0	3	0	0	0	0	0	0	1	1	0	0	0	0	0
Kein	205	254	146	226	206	28	48	47	3	0	23	0	0	4	2	3	3	1	0	0	0	0	0	1	0	0	2	1	0	1	0	0
Kepa	124	124	77	94	103	10	14	14	5	11	10	11	6	2	11	6	1	0	4	1	0	0	1	0	0	3	5	9	1	5	0	0
Kepe	163	76	71	46	122	16	1	9	6	0	2	1	1	0	9	3	6	0	0	3	0	0	1	6	0	0	0	1	3	2	0	0
Mesp	4	4	2	4	5	0	0	1	0	0	0	0	0	0	0	0	0	0	0	0	0	0	0	0	0	0	0	0	0	0	0	0
Muae	0	0	3	4	3	0	0	0	0	0	0	1	0	0	0	0	0	0	0	0	0	0	0	0	0	0	0	0	0	0	0	0
Mupe	27	35	9	21	29	10	1	0	0	0	0	0	0	0	3	1	0	0	0	0	0	0	0	0	0	0	0	0	0	0	0	0
Musu	68	27	10	28	27	4	2	2	3	2	6	5	6	5	2	13	1	1	1	4	0	5	4	3	0	3	3	5	2	7	0	2
Nytr	8	8	2	10	14	8	0	0	0	3	0	0	2	0	0	0	0	1	0	1	0	0	0	0	0	1	0	0	0	1	0	0
Phat	32	18	14	16	10	1	0	0	0	0	1	0	0	0	3	0	0	0	0	1	0	0	3	0	0	0	1	1	0	0	0	0
Rhaf	3	0	12	4	2	63	14	24	1	135	0	18	21	0	11	0	22	2	5	48	73	12	11	1	1	10	13	3	13	0	3	50
Rhlu	0	1	3	0	1	0	0	0	0	0	2	0	0	0	0	1	0	0	1	2	0	0	0	0	0	0	0	0	0	0	2	2
Rhre	145	303	18	78	2	331	2	22	1	132	0	2	40	0	15	0	15	8	3	16	43	37	7	4	2	5	9	7	0	0	3	6
Rhyo	13	20	17	50	21	0	1	13	1	0	2	1	0	3	0	0	1	0	1	0	0	3	1	0	0	0	2	0	0	2	0	0
Rhst	142	136	80	110	7	148	0	5	2	85	0	4	4	0	4	3	4	2	3	11	6	12	1	0	0	0	8	4	1	0	0	0
Rhtr	114	49	39	73	77	3	14	22	6	0	20	5	4	3	8	9	5	10	9	2	0	1	4	11	0	7	11	5	1	10	4	0
