# Supplementary material for: Community Disassembly in a Fragmented Tropical Landscape Driven by Both Deterministic and Stochastic Processes
Source: Ecol Evol. 2026 Jan 9;16(1):e72687. doi: 10.1002/ece3.72687 (PMC12789661; doi:10.1002/ece3.72687)
Supplement: Supplementary file 2 — Data S2: Supporting Information. [file ECE3-16-e72687-s002.csv]

trait_name	trait_type	trait_weight
MeanM.g.	Q	euclidean
MeanFA	Q	euclidean
MeanWA	Q	euclidean
MeanWS	Q	euclidean
ModeMaxBF	Q	euclidean
CallDura	Q	euclidean
Sfreq	Q	euclidean
Bandwidth	Q	euclidean
